# Supplementary material for: Structure-Function Analysis of Volatile (Z)-3-Fatty Alcohols in Tomato
Source: J Chem Ecol. 2025 Jan 24;51(1):6. doi: 10.1007/s10886-025-01557-7 (PMC11761988; doi:10.1007/s10886-025-01557-7)
Supplement: Supplementary file 2 — Supplementary Material 2 [file 10886_2025_1557_MOESM2_ESM.xlsx]

## Sheet: Fig 4A
Source Files for Figure 4A/Supp Fig. 3
A
Exp 1
Exp 2
Exp 3
B
Exp 1
Exp 2
Exp 3
Legend:
Source file for Figure 4A immunoblots (A) and Coomassie-stained membranes (B), arranged in the order as shown in Fig. 4 and Supp. Fig. 3.
Note: The MAPK response to systemin and in untreated samples (UN) is not shown in Figure 4.

## Sheet: Fig 4C
Source Files for Figure 4C/Supp. Fig. 4
				Exp 1							Exp 2					Exp 3
A
B
	Legend:
	Source file for Figure 4C immunoblots (A) and Coomassie-stained membranes (B), arranged in the order as shown in Fig. 4C and Supp. Fig. 4.
